# Supplementary material for: Stevioside Improves Antioxidant Capacity and Intestinal Barrier Function while Attenuating Inflammation and Apoptosis by Regulating the NF-κB/MAPK Pathways in Diquat-Induced Oxidative Stress of IPEC-J2 Cells
Source: Antioxidants (Basel). 2023 May 10;12(5):1070. doi: 10.3390/antiox12051070 (PMC10215602; doi:10.3390/antiox12051070)
Supplement: Supplementary file 1 [file antioxidants-12-01070-s001.zip]

Archive with 1 entries (1 files):
- antioxidants-2387390-supplementary.pdf
